# Supplementary material for: Lotus Bee Pollen Extract Inhibits Isoproterenol-Induced Hypertrophy via JAK2/STAT3 Signaling Pathway in Rat H9c2 Cells
Source: Antioxidants (Basel). 2022 Dec 30;12(1):88. doi: 10.3390/antiox12010088 (PMC9854735; doi:10.3390/antiox12010088)
Supplement: Supplementary file 1 [file antioxidants-12-00088-s001.zip]

Archive with 1 entries (1 files):
- antioxidants-2071376-supplementary.pdf
